# Supplementary material for: CNN-based framework for Alzheimer's disease detection from EEG via dynamic mode decomposition
Source: Front Neuroinform. 2025 Nov 20;19:1706099. doi: 10.3389/fninf.2025.1706099 (PMC12676564; doi:10.3389/fninf.2025.1706099)
Supplement: Supplementary file 1 [file Data_Sheet_1.zip]

Archive with 1 entries (1 files):
- Supplementary.tex
