# Supplementary material for: CNN-based framework for Alzheimer's disease detection from EEG via dynamic mode decomposition
Source: Front Neuroinform. 2025 Nov 20;19:1706099. doi: 10.3389/fninf.2025.1706099 (PMC12676564; doi:10.3389/fninf.2025.1706099)
Supplement: Supplementary file 1 [file Data_Sheet_1.zip › Supplementary.tex]

\documentclass[11pt]{article}
\usepackage[a4paper,margin=1in]{geometry}
\usepackage{booktabs,multirow,amsmath,amssymb,graphicx,xcolor}
\usepackage{array}
\usepackage{caption}
\captionsetup{font=small,labelfont=bf}

% --- S-접두어 번호 규칙 ---
\renewcommand{\thetable}{S\arabic{table}}
\renewcommand{\thefigure}{S\arabic{figure}}
\renewcommand{\theequation}{S\arabic{equation}}

\title{\vspace{-1em}Supplementary Material}
\author{ Jacob Kang, Hunseok Kang and Jong-Hyeon Seo}
\date{}

\begin{document}
\maketitle

\section*{Abbreviations}
\noindent
\begin{tabular}{@{}ll}
DMD & Dynamic Mode Decomposition\\
AD & Alzheimer's Disease\\
CN & Healthy Control\\
FTD & Frontotemporal Dementia\\
EO & Eyes Open\\
EC & Eyes Closed\\
\end{tabular}

\section{Photic stimulation intervals by frequencies}\label{secS:photic}
Tables~\ref{tabS:onset_offset_1}–\ref{tabS:onset_offset_3} summarize the onset and offset times of photic stimulation across all subjects and nominal frequencies (5–25 Hz).  Each cell lists the time intervals (in seconds) during which the corresponding stimulation frequency was presented. Multiple entries within a cell indicate separate stimulation blocks recorded for the same frequency.  Subjects with missing or atypical frequency intervals are denoted by “--”.  

\begin{table}[htbp]\centering\small
\setlength{\tabcolsep}{4pt} % (선택) 열 간격 약간 축소
\begin{tabular}{c p{2.4cm} p{2.4Cm} p{2.4cm} p{2.4cm} p{2.4cm}}
\toprule
\textbf{Subject} & \textbf{5 Hz} & \textbf{10 Hz} & \textbf{15 Hz} & \textbf{20 Hz} & \textbf{25 Hz} \\
\midrule
1 & [3.80, 23.80] & [23.84, 43.80] & [43.81, 63.84] & [63.87, 73.79] & -- \\
2 & [17.39, 37.39] & [37.49, 57.39] & [57.39, 77.38] & [77.43, 97.38] & -- \\
3 & -- & -- & [35.53, 45.49] & [15.58, 35.49] & -- \\
4 & [15.35, 35.45]\newline [95.37, 105.34] & [35.45, 55.34] & [55.36, 75.34] & [75.38, 95.34] & -- \\
5 & [84.87, 94.87] & [5.47, 25.37] & [25.39, 45.37] & [45.39, 65.41] & [65.41, 75.37] \\
6 & [14.37, 34.37]\newline [114.58, 123.38] & [34.44, 54.36] & [54.38, 74.46] & [74.47, 94.36] & [94.38, 104.36] \\
7 & [17.39, 37.49]\newline [97.45, 107.39] & [37.50, 57.39] & [57.41, 77.39] & [77.43, 97.39] & -- \\
8 & [15.56, 35.66] & [35.67, 55.56]\newline[95.60, 105.56] & [55.58, 75.56] & [75.60, 95.56] & -- \\
9 & [21.89, 41.89]\newline[101.92, 111.88] & [41.98, 61.89] & [61.90, 81.89] & [81.90, 101.88] & --\\
10 & [15.08, 35.18]\newline[95.13, 105.07] & [35.19, 55.08] & [55.09, 75.08] & [75.11, 95.08] & -- \\
11 & [13.99, 33.99]\newline[94.01, 103.98] & [34.02, 53.99] & [54.01, 74.04] & [74.06, 93.98] & -- \\
12 & [2.99, 22.99]\newline[83.04, 92.98] & [23.01, 42.99] & [43.00, 63.03] & [63.05, 82.98] & -- \\
13 & [17.18, 37.18]\newline[97.26, 107.17] & [37.20, 57.17] & [57.20, 77.22] & [77.24, 97.17] & -- \\
14 & [10.05, 30.05] & [30.07, 50.05]\newline[90.12, 100.04] & [50.07, 70.09] & [70.10, 90.04] & -- \\
15 & [20.54, 30.45] & -- & -- & [0.53, 20.45] & -- \\
16 & [5.05, 25.05]\newline[85.13, 95.04] & [25.07, 45.05] & [45.06, 65.14] & [65.17, 85.04] & -- \\
17 & [19.54, 39.64]\newline[99.59, 109.53] & [39.65, 59.54] & [59.56, 79.53] & [79.57, 99.53] & -- \\
18 & [24.73, 44.73]\newline[104.78, 114.72] & [44.77, 64.72] & [64.75, 84.77] & [84.81, 104.72] & -- \\
19 & [0.68, 20.68]\newline[80.75, 90.67] & [20.69, 40.68] & [40.69, 60.72] & [60.73, 80.67] & -- \\
20 & [0.95, 20.95]\newline[81.05, 90.95] & [21.00, 40.95] & [40.97, 61.00] & [61.03, 80.95] & -- \\
21 & [18.10, 38.10]\newline[98.12, 108.09] & [38.17, 58.10] & [58.11, 78.20] & [78.21, 98.10] & -- \\
22 & [4.05, 24.05] & [24.07, 44.05]\newline[84.12, 94.04] & [44.07, 64.10] & [64.10, 84.04] & -- \\
23 & [2.92, 23.02] & [23.03, 42.91] & [42.94, 62.91] & [62.95, 72.91] & -- \\
24 & [7.33, 27.43] & [27.43, 47.33] & [47.34, 67.32] & [67.37, 77.32] & -- \\
25 & [3.81, 23.81] & [23.84, 43.81] & [43.83, 63.86] & [63.88, 73.80] & -- \\
26 & [12.82, 32.83] & [32.87, 52.79] & [52.84, 72.87] & [72.91, 82.32] & -- \\
27 & [4.97, 24.97] & [25.02, 45.03] & [45.03, 65.01]\newline[84.99, 94.96] & [65.05, 84.96] & -- \\
\bottomrule
\end{tabular}
\caption{Onset and offset times for photic stimulation frequencies by subject (Part 1).}
\label{tabS:onset_offset_1}
\end{table}

\begin{table}[htbp]\centering\small
\begin{tabular}{c p{2.4cm} p{2.4Cm} p{2.4cm} p{2.4cm} p{2.4cm}}
\toprule
\textbf{Subject} & \textbf{5 Hz} & \textbf{10 Hz} & \textbf{15 Hz} & \textbf{20 Hz} & \textbf{25 Hz} \\
\midrule
28 & [3.88, 23.88] & [23.98, 43.88] & [43.89, 63.88] & [63.91, 73.88] & -- \\
29 & [34.63, 54.63] & [54.68, 74.63] & [74.65, 94.68] & [94.72, 104.23] & -- \\
30 & [1.99, 22.09] & [22.09, 41.99] & [42.01, 61.99] & [62.02, 71.58] & -- \\
31 & [7.27, 27.27] & [27.33, 47.26] & [47.28, 67.36] & [67.37, 77.26] & -- \\
32 & [2.79, 22.89] & [22.93, 42.79] & [42.80, 62.83] & [62.86, 72.78] & -- \\
33 & [27.66, 47.66] & [47.67, 67.66] & [67.67, 87.71] & [87.75, 95.85] & -- \\
34 & [16.07, 36.07] & [36.16, 56.07] & [56.09, 76.07] & [76.09, 86.07] & -- \\
35 & [18.33, 38.33]\newline[98.36, 108.32] & [38.41, 58.33] & [58.34, 78.32] & [78.34, 98.32] & -- \\
36 & [5.52, 25.52] & [25.56, 45.52] & [45.53, 65.57] & [65.60, 75.32] & -- \\
37 & [6.48, 26.48] & [26.49, 46.48] & [46.49, 66.53] & [66.53, 76.47] & -- \\
38 & [14.82, 34.92] & [34.93, 54.82] & [54.83, 74.82] & [74.85, 84.82] & -- \\
39 & [14.93, 34.93]\newline[135.03, 155.01] & [34.95, 54.93]\newline[155.05, 165.01] & [54.95, 74.93] & [74.98, 94.93] & [94.97, 104.93] \\
40 & [0.52, 20.52] & [20.53, 40.52] & [40.54, 60.57] & [60.57, 70.51] & -- \\
41 & [19.09, 39.09] & [39.13, 59.09] & [59.10, 79.14]\newline[99.23, 109.08] & [79.17, 99.22] & -- \\
42 & [16.49, 36.49]\newline[96.51, 106.49] & [36.56, 56.49] & [56.50, 76.59] & [76.60, 96.49] & -- \\
43 & [7.24, 27.34]\newline[127.88, 147.78] & [27.35, 47.24] & [47.26, 67.24]\newline[147.82, 157.78] & [67.28, 87.28] & [87.29, 97.24] \\
44 & [9.52, 29.52]\newline[89.53, 99.52] & [29.59, 49.52] & [49.54, 69.62] & [69.62, 89.52] & -- \\
45 & [1.50, 21.50] & [21.55, 41.50]\newline[89.99, 91.49]\newline[101.86, 121.96]\newline[121.97, 126.46] & [41.51, 61.55]\newline[81.65, 89.99] & [61.59, 81.63] & -- \\
46 & [14.29, 34.29]\newline[94.35, 104.28] & [34.30, 54.29] & [54.31, 74.33] & [74.34, 94.28] & -- \\
47 & [14.33, 34.53] & [34.53, 54.33]\newline[94.36, 104.33] & [54.35, 74.33] & [74.34, 94.33] & -- \\
48 & [4.57, 24.57]\newline[84.67, 94.56] & [24.61, 44.57] & [44.58, 64.61] & [64.64, 84.56] & -- \\
49 & [27.09, 47.09]\newline[107.12, 117.08] & [47.18, 67.09] & [67.10, 87.09] & [87.11, 107.09] & -- \\
50 & [9.49, 29.49]\newline[89.58, 99.48] & [29.53, 49.49] & [49.50, 69.53] & [69.56, 89.48] & -- \\
51 & [12.25, 32.28]\newline[92.29, 102.24] & [32.34, 52.25] & [52.25, 72.24] & [72.27, 92.24] & -- \\
52 & [2.08, 22.08] & [22.12, 42.07]\newline[82.16, 92.07] & [42.09, 62.12] & [62.15, 82.07] & -- \\
53 & [10.54, 30.54]\newline[90.62, 100.54] & [30.57, 50.54] & [50.55, 70.59] & [70.60, 90.54] & -- \\
54 & [3.83, 23.83]\newline[103.65, 123.65] & [23.88, 43.83]\newline[123.70, 143.65] & [43.85, 63.88] & [63.91, 83.90]\newline[143.66, 153.64] & [83.93, 93.82] \\
55 & [15.39, 35.39]\newline[95.48, 105.38] & [35.42, 55.38] & [55.39, 75.43] & [75.46, 95.38] & -- \\
56 & [17.39, 37.39]\newline[97.46, 107.38] & [37.44, 57.39] & [57.41, 77.44] & [77.47, 97.39] & -- \\
57 & -- & [19.55, 39.46] & [39.47, 59.46] & [59.47, 69.45] & -- \\
58 & -- & [11.47, 31.44] & [31.49, 51.49] & [51.51, 61.44] & -- \\
59 & [0.45, 20.45] & [20.47, 40.45] & [40.45, 60.49] & [60.51, 70.44] & -- \\
60 & [0.73, 20.73] & [20.80, 40.73] & [40.74, 60.83] & [60.84, 80.73] & [80.75, 90.73] \\
\bottomrule
\end{tabular}
\caption{Onset and offset times for photic stimulation frequencies by subject (Part 2).}
\label{tabS:onset_offset_2}
\end{table}

\begin{table}[htbp]\centering\small
\begin{tabular}{c p{2.4cm} p{2.4Cm} p{2.4cm} p{2.4cm} p{2.4cm}}
\toprule
\textbf{Subject} & \textbf{5 Hz} & \textbf{10 Hz} & \textbf{15 Hz} & \textbf{20 Hz} & \textbf{25 Hz} \\
\midrule
61 & [6.05, 26.05] & [26.11, 46.05] & [46.06, 66.09] & [66.14, 76.04] & -- \\
62 & [16.57, 36.68] & [36.69, 56.57] & [56.59, 76.57] & [76.61, 86.57] & -- \\
63 & [2.74, 22.74] & [22.77, 42.73] & [42.75, 62.78] & [62.81, 72.73] & -- \\
64 & [13.55, 23.48] & -- & -- & -- & -- \\
65 & [10.38, 20.28] & -- & -- & -- & -- \\
66 & [1.26, 21.26] & [21.27, 41.26] & [41.27, 61.26]\newline[81.29, 91.25] & [61.31, 81.26] & -- \\
67 & [16.00, 36.00] & [36.05, 56.00]\newline[96.06, 106.00] & [56.02, 76.05] & [76.09, 96.00] & -- \\
68 & [0.30, 20.30]\newline[80.32, 90.29] & [20.37, 40.30] & [40.31, 60.29] & [60.30, 80.29] & -- \\
69 & [14.24, 34.24]\newline[94.27, 104.24] & [34.32, 54.24] & [54.26, 74.24] & [74.25, 94.24] & -- \\
70 & [7.11, 27.21]\newline[87.17, 97.10] & [27.22, 47.11] & [47.13, 67.11] & [67.15, 87.10] & -- \\
71 & [3.88, 23.88]\newline[83.91, 93.88] & [23.97, 43.88] & [43.89, 63.88] & [63.89, 83.88] & -- \\
72 & [0.95, 20.95]\newline[81.06, 90.94] & [21.00, 40.94] & [40.96, 60.99] & [61.04, 80.94] & -- \\
73 & [18.57, 38.57]\newline[98.58, 108.56] & [38.63, 58.57] & [58.59, 78.67] & [78.67, 98.56] & -- \\
74 & [4.23, 24.23]\newline[74.14, 84.23] & [24.33, 44.23] & [44.24, 64.23]\newline[84.28, 94.22] & [64.26, 74.12] & -- \\
75 & [12.63, 32.63]\newline[92.63, 102.62] & [32.66, 52.63]\newline[112.50, 122.50] & [52.64, 72.68] & [72.69, 92.63] & -- \\
76 & [10.85, 30.85]\newline[95.07, 100.67] & [30.95, 50.85] & [50.86, 70.85]\newline[90.90, 95.07] & [70.87, 90.85] & -- \\
77 & [8.49, 28.49] & [28.51, 48.49] & [48.50, 68.54]\newline[88.52, 98.48] & [68.55, 88.48] & -- \\
78 & [28.17, 38.10] & -- & -- & [8.15, 28.10] & -- \\
79 & [14.65, 34.65] & [34.75, 54.65] & [54.66, 74.65] & [74.68, 84.64] & -- \\
80 & [8.55, 28.65] & [28.66, 48.55] & [48.57, 68.55] & [68.58, 78.55] & -- \\
81 & [21.90, 42.00] & [42.01, 61.90] & [61.91, 81.89] & [81.93, 91.89] & -- \\
82 & [3.81, 23.81] & [23.85, 43.80] & [43.82, 63.85] & [63.88, 73.80] & -- \\
83 & [1.39, 21.39] & [21.41, 41.39] & [41.40, 61.44] & [61.45, 71.39] & -- \\
84 & [2.69, 22.69] & [22.73, 42.69] & [42.70, 62.73] & [62.77, 72.28] & -- \\
85 & [29.51, 49.51] & [49.56, 69.51] & [69.53, 89.55] & [89.59, 99.50] & -- \\
86 & [9.77, 29.77] & [29.86, 49.77] & [49.79, 69.77] & [69.79, 79.76] & -- \\
87 & [6.31, 26.31] & [26.37, 46.31] & [46.33, 66.41]\newline[88.52, 98.48] & [66.41, 75.50] & -- \\
88 & [58.40, 78.40] & [78.50, 98.40] & [98.41, 118.40] & [118.43, 128.39] & -- \\
\bottomrule
\end{tabular}
\caption{Onset and offset times for photic stimulation frequencies by subject (Part 3).}
\label{tabS:onset_offset_3}
\end{table}

\paragraph{Exceptional cases.}
The following intervals with atypical photic stimulation frequencies were excluded:
Subject 39 (30 Hz: [115.01, 135.01]),
Subject 43 (30 Hz: [107.78, 127.78]),
Subject 60 (3 Hz: [100.71, 120.71]; 7 Hz: [120.72, 130.71]).

\section{Stimulus-category composition}\label{secS:category}
See Figure~\ref{figS:grp-cat-stacked}. The distribution of stimulus-mixture categories is broadly similar across CN, AD, and FTD (most epochs in low-index categories, higher-index categories are sparse in all groups). Consistent with the chi-square test ($\chi^2(40)=37.32$, $p=0.592$; Cramér’s $V=0.15$), this indicates no meaningful imbalance by group, making it unlikely that photic-stimulus composition confounds the results. 

\textit{Methods note.} Category index $n$ encodes the \emph{set} of nominal photic-stimulation frequencies present within an epoch (e.g., \texttt{5|10} = both 5 and 10~Hz segments), constructed from the onset–offset annotations in Tables~\ref{tabS:onset_offset_1}–\ref{tabS:onset_offset_3}. 
Each epoch was assigned to one category defined by the set of nominal stimulation frequencies present within that epoch (e.g., an epoch containing both 5 Hz and 10 Hz segments is labeled “5|10”, not counted twice). To ensure consistency, we applied the same epoch segmentation and quality-control (QC) procedure used in the main analysis—removing segments with artifacts or incomplete stimulation periods—before building the category counts. We then constructed a \(3\times21\) contingency table (diagnostic group × category; CN, AD, and FTD by 21 observed categories) using epoch counts pooled across subjects, corresponding to 40 degrees of freedom \((3{-}1)(21{-}1)=40\).


\textit{Analysis.} A chi-square test of independence showed no evidence of class–category association
($\chi^2(40)=37.32$, $p=0.592$), with a small effect size (Cramér's $V=0.15$).
This supports treating stimulation-category composition as a nuisance factor and proceeding with a uniform, slice-based pipeline regardless of frequency mixing.


\begin{figure}[htbp]
\centering
\includegraphics[width=\textwidth]{Figures/epoch_statics.jpg}
\caption{Epoch-level category distribution across diagnostic groups.
Category index $n$ denotes the set of nominal photic-stimulation frequencies present within an epoch
(e.g., \texttt{5|10} means both 5 and 10~Hz segments).}
\label{figS:grp-cat-stacked}
\end{figure}

\section{Paired \textit{t}-test: With vs.\ Without Delta ($\delta$)}\label{secS:test}
To assess the contribution of the low-frequency $\delta$ band (0.5–4~Hz) to classification performance, we compared model accuracies obtained \textit{with} and \textit{without} including the $\delta$ component in the DMD-based feature extraction.
For each random seed and cross-validation fold, the same training and test partitions were used to ensure a fair paired comparison. Table~\ref{tabS:delta_ttest_table} lists the test subject IDs associated with each fold, along with the corresponding accuracies under both conditions. The paired-samples \textit{t}-test was then applied to the 25 fold-level accuracy pairs to determine whether the exclusion of $\delta$ significantly affected performance.

\begin{table}[htbp]\centering
\small
\begin{tabular}{ccccc}
\toprule
\textbf{Seed} & \textbf{Fold} & \textbf{Test Subject ID} & \textbf{Without $\delta$} & \textbf{With $\delta$} \\
\midrule
1 & 1 & 3,9,14,21,32,35,36,40,48,50,51,56,61 & 0.6877 & 0.6754 \\
1 & 2 & 1,10,13,16,20,25,31,42,43,49,52,58,59 & 0.6800 & 0.7062 \\
1 & 3 & 2,4,5,18,19,27,29,37,41,54,57,60 & 0.7400 & 0.7383 \\
1 & 4 & 11,17,22,24,28,30,34,45,53,55,62,63 & 0.7050 & 0.7167 \\
1 & 5 & 6,7,8,12,23,26,33,38,39,44,46,47 & 0.7950 & 0.7883 \\
\cmidrule(lr){1-5}
2 & 1 & 2,11,14,26,30,31,32,39,45,48,57,61,62 & 0.7892 & 0.8015 \\
2 & 2 & 5,12,13,23,28,34,35,43,54,55,59,60,63 & 0.8615 & 0.8292 \\
2 & 3 & 3,10,16,17,19,21,24,37,41,44,50,53 & 0.6817 & 0.6617 \\
2 & 4 & 4,9,20,25,27,33,36,40,49,51,52,56 & 0.5300 & 0.5250 \\
2 & 5 & 1,6,7,8,18,22,29,38,42,46,47,58 & 0.8083 & 0.7817 \\
\cmidrule(lr){1-5}
3 & 1 & 1,3,5,8,16,18,24,38,43,44,55,57,59 & 0.8769 & 0.8708 \\
3 & 2 & 6,10,11,19,23,28,29,37,47,50,56,62,63 & 0.7169 & 0.7108 \\
3 & 3 & 2,9,12,17,20,34,36,42,49,53,54,61 & 0.7533 & 0.7417 \\
3 & 4 & 4,7,13,14,27,30,31,39,45,51,52,60 & 0.7283 & 0.7133 \\
3 & 5 & 21,22,25,26,32,33,35,40,41,46,48,58 & 0.7883 & 0.7633 \\
\cmidrule(lr){1-5}
4 & 1 & 6,8,21,22,24,28,36,41,45,46,50,59,62 & 0.8585 & 0.7600 \\
4 & 2 & 1,5,9,13,16,18,34,42,43,48,56,57,58 & 0.8154 & 0.7815 \\
4 & 3 & 3,4,19,20,25,29,32,40,44,47,51,55 & 0.6100 & 0.5917 \\
4 & 4 & 2,7,26,27,30,31,33,38,49,54,60,63 & 0.8033 & 0.7917 \\
4 & 5 & 10,11,12,14,17,23,35,37,39,52,53,61 & 0.6433 & 0.6567 \\
\cmidrule(lr){1-5}
5 & 1 & 1,2,5,19,20,28,36,38,39,48,50,57,62 & 0.7185 & 0.6969 \\
5 & 2 & 8,9,10,16,25,32,34,40,41,42,46,51,60 & 0.8508 & 0.8308 \\
5 & 3 & 4,11,12,21,23,26,31,44,49,52,54,61 & 0.7834 & 0.7900 \\
5 & 4 & 7,17,18,22,27,30,33,37,43,45,47,55 & 0.6450 & 0.6433 \\
5 & 5 & 3,6,13,14,24,29,35,53,56,58,59,63 & 0.6867 & 0.6733 \\ \bottomrule
\end{tabular}
\caption{Cross-validation accuracies for AD/CN with and without $\delta$ (used for paired $t$-test).}
\label{tabS:delta_ttest_table}
\end{table}

The paired-samples $t$-test on 25 pairs yielded $t(24)=2.73$, $p=0.0117$,
mean difference $=0.0127$ (Without $\delta-$With $\delta$),
95\% CI $[0.0031,0.0223]$, Cohen's $d=0.55$.

\section{Performance for AD/FTD and AD/FTD/CN}
To complement the main AD/CN analysis, we also evaluated the AD/FTD and AD/FTD/CN tasks. Our goal was to assess whether the effect of the $\delta$ band is consistent when both dementia types are analyzed together. AD and FTD show partial spectral overlap, particularly at low frequencies, so direct discrimination is inherently difficult, and overall accuracies are lower than in AD/CN.

Table~\ref{tabS:adftd_acc} (S5) summarizes the average accuracies across five folds and seeds. Although the differences are not statistically significant, the AD/FTD task shows a consistent improvement when the $\delta$ band is excluded (average accuracy: 58.18\% $\rightarrow$59.44\%), mirroring the trend observed in the AD/CN experiment.  
The lower absolute accuracy compared with AD/CN primarily reflects the spectral and clinical overlap between AD and FTD.

Table~\ref{tabS:adftd_metrics} (S6) reports macro precision, recall, and F1 for each class. For AD, excluding $\delta$ increased precision from 72.6\% to 73.9\% and F1 from 68.3\% to 69.9\%. For FTD, retaining $\delta$ slightly increased recall from 45.4\% to 49.3\% and precision from 36.3\% to 40.3\%. These opposite effects yield only a small, non-significant change in the three-class setting (AD/FTD/CN; $\Delta$F1 $< 0.3\%$). Overall, the $\delta$ band appears to encode slow, nonspecific fluctuations that marginally help FTD but blur AD-related dynamics. Removing $\delta$ slightly stabilizes AD discrimination, with little impact on the three-class performance.

\begin{table}[htbp]\centering
\small
\begin{tabular}{lcccc}
\toprule
\textbf{Test Accuracy} & \textbf{AD/FTD w/ $\delta$} & \textbf{AD/FTD w/o $\delta$} & \textbf{AD/FTD/CN w/ $\delta$} & \textbf{AD/FTD/CN w/o $\delta$} \\
\midrule
Batch 1        & 54.40\% & 56.90\% & 49.58\% & 48.86\%\\
Batch 2        & 56.12\% & 57.24\% & 52.89\% & 52.28\%\\
Batch 3        & 61.52\% & 60.02\% & 51.22\% & 52.70\%\\
Batch 4        & 60.22\% & 61.91\% & 53.36\% & 52.44\%\\
Batch 5        & 58.65\% & 61.15\% & 53.24\% & 52.95\%\\
\cmidrule(lr){1-5}
Average        & 58.18\% & 59.44\% & 52.06\% & 51.85\%\\
Std            & 2.92\%  & 2.27\%  & 1.63\%  & 1.69\%\\
95\% CI        & 3.62\%  & 2.82\%  & 2.02\%  & 2.10\%\\
Lower bound    & 54.56\% & 56.62\% & 50.04\% & 49.75\%\\
Upper bound    & 61.81\% & 62.26\% & 54.08\% & 53.94\%\\
\bottomrule
\end{tabular}
\caption{Accuracy for AD/FTD and AD/FTD/CN with/without $\delta$.}
\label{tabS:adftd_acc}
\end{table}

\begin{table}[htbp]\centering
\small
\begin{tabular}{llcccc}
\toprule
Metric & Group   & AD/FTD w/ $\delta$ & AD/FTD w/o $\delta$ & AD/FTD/CN w/ $\delta$ & AD/FTD/CN w/o $\delta$ \\
\midrule
\multirow{4}{*}{Precision} 
 & AD      & 72.57\% & 73.94\% & 56.42\% & 56.35\% \\
 & CN      & -       & -       & 64.10\% & 64.00\% \\
 & FTD     & 36.27\% & 40.27\% & 30.58\% & 29.96\% \\
 \cmidrule(lr){2-6}
 & \textbf{Total} & \textbf{54.42\%} & \textbf{57.11\%} & \textbf{50.37\%} &  \textbf{50.11\%}\\
\cmidrule(lr){1-6}
\multirow{4}{*}{Recall} 
 & AD      & 64.43\% & 66.32\% & 53.00\% & 52.47\% \\
 & CN      & -       & -       & 62.41\% & 61.42\% \\
 & FTD     & 45.39\% & 49.28\% & 35.40\% & 36.07\% \\
 \cmidrule(lr){2-6}
 & \textbf{Total} & \textbf{54.91\%} & \textbf{57.80\%} & \textbf{50.27\%} & \textbf{49.99\%}\\
\cmidrule(lr){1-6}
\multirow{4}{*}{F1 Score} 
 & AD      & 68.26\% & 69.93\% & 54.66\% & 54.34\% \\
 & CN      & -       & -       & 63.25\% & 62.69\% \\
 & FTD     & 40.32\% & 44.32\% & 32.81\% & 32.73\% \\
 \cmidrule(lr){2-6}
 & \textbf{Total} & \textbf{54.29\%} & \textbf{57.12\%} & \textbf{50.24\%} & \textbf{49.92\%} \\
\bottomrule
\end{tabular}
\caption{Precision/Recall/F1 by class for AD/FTD and AD/FTD/CN with/without $\delta$ (macro-averages in bold).}
\label{tabS:adftd_metrics}
\end{table}

\end{document}
